# Supplementary material for: Variation in the Main Health-Promoting Compounds and Antioxidant Activity of Different Edible Parts of Purple Flowering Stalks (Brassica campestris var. purpuraria) and Green Flowering Stalks (Brassica campestris var. campestris)
Source: Plants (Basel). 2022 Jun 23;11(13):1664. doi: 10.3390/plants11131664 (PMC9269110; doi:10.3390/plants11131664)
Supplement: Supplementary file 1 [file plants-11-01664-s001.zip]

Archive with 1 entries (1 files):
- plants-1770780--supplementary.xlsx
