# Supplementary material for: Variation in the Main Health-Promoting Compounds and Antioxidant Activity of Different Edible Parts of Purple Flowering Stalks (Brassica campestris var. purpuraria) and Green Flowering Stalks (Brassica campestris var. campestris)
Source: Plants (Basel). 2022 Jun 23;11(13):1664. doi: 10.3390/plants11131664 (PMC9269110; doi:10.3390/plants11131664)
Supplement: Supplementary file 1 [file plants-11-01664-s001.zip › plants-1770780--supplementary.xlsx]

## Sheet: Table S1.
Supplementary Table 1. Correlation coefficient between health-promoting compounds and antioxidant capacity in purple and green flowering stalks.
	progoitrin	sinigrin	glucoraphanin	glucoalyssin	gluconapin	glucohesperin	4-hydroxy glucobrassicin	glucobrassicanapin	glucobrassicin	glucoiberverin	gluconasturtiin	4-methoxyglucobrassicin	neoglucobrassicin	AGS	IGS	RGS	GS	chlorophyll	carotenoids	ascorbic acid	proanthocyanidins	anthocyanidins	flavonoids	total phenolics	antioxidant capacity
progoitrin	1
sinigrin	0.675553	1
glucoraphanin			1
glucoalyssin				1
gluconapin	-0.741519				1
glucohesperin	-0.828127				0.880954	1
4-hydroxy glucobrassicin		0.868587					1
glucobrassicanapin								1
glucobrassicin	0.703261	0.857598							1
glucoiberverin			0.654501							1
gluconasturtiin							0.679188				1
4-methoxyglucobrassicin					0.811173	0.90195						1
neoglucobrassicin		0.877662					0.818465		0.726233				1
AGS					0.760395							0.70201		1
IGS	0.655083	0.893003							0.990864				0.789493		1
RGS							0.679188				1					1
GS								0.719271			0.705191			0.942878		0.705191	1
chlorophyll			-0.758116															1
carotenoids			-0.727227							-0.654254								0.992612	1
ascorbic acid																		0.73363	0.709308	1
proanthocyanidins			-0.719699									0.654881						0.975885	0.969857	0.773018	1
anthocyanidins					0.848524	0.834148						0.922837		0.717924							0.660799	1
flavonoids																		0.981725	0.985718	0.778949	0.974239		1
total phenolics				-0.762985								0.666663						0.813383	0.853199		0.837851	0.698776	0.883118	1
antioxidant capacity												0.700933						0.892462	0.908442	0.759783	0.942193	0.76195	0.900228	0.857998	1
AGS: total aliphatic glucosinolates; IGS: total indolic glucosinolates; RGS: total aromatic glucosinolate; GS: total glucosinolates.
